# Supplementary material for: ﻿A new species of Hoya R.Br. (Apocynaceae, Asclepiadoideae) from the Philippines
Source: PhytoKeys. 2023 Mar 20;222:19–26. doi: 10.3897/phytokeys.222.98275 (PMC10209511; doi:10.3897/phytokeys.222.98275)
Supplement: XML Treatment for Hoya medusa [file phytokeys.222.98275-treatment1.xml]

<!DOCTYPE tp:taxon-treatment
  PUBLIC "-//TaxonX//DTD Taxonomic Treatment Publishing DTD v0 20100105//EN" "tax-treatment-NSO.dtd">
<tp:taxon-treatment xmlns:tp="http://www.plazi.org/taxpub"><tp:treatment-meta><kwd-group><label>Taxon classification</label><kwd>
              <named-content content-type="kingdom">Plantae</named-content>
            </kwd><kwd>
              <named-content content-type="order">Gentianales</named-content>
            </kwd><kwd>
              <named-content content-type="family">Apocynaceae</named-content>
            </kwd></kwd-group><mixed-citation publication-type="journal"><person-group><name><surname>De Leon</surname><given-names>Miguel David</given-names></name><name><surname>Cabactulan</surname><given-names>Derek</given-names></name><name><surname>Cuerdo</surname><given-names>Ryu D.</given-names></name><name><surname>Rodda</surname><given-names>Michele</given-names></name></person-group><article-title>﻿A new species of <italic><tp:taxon-name><tp:taxon-name-part taxon-name-part-type="genus" reg="Hoya">Hoya</tp:taxon-name-part></tp:taxon-name></italic> R.Br. (<tp:taxon-name><tp:taxon-name-part taxon-name-part-type="family">Apocynaceae</tp:taxon-name-part></tp:taxon-name>, <tp:taxon-name><tp:taxon-name-part taxon-name-part-type="subfamily">Asclepiadoideae</tp:taxon-name-part></tp:taxon-name>) from the Philippines</article-title><source>PhytoKeys</source><day>20</day><month>03</month><year>2023</year><volume>222</volume><fpage>19</fpage><lpage>26</lpage><pub-id pub-id-type="doi">10.3897/phytokeys.222.98275</pub-id></mixed-citation></tp:treatment-meta><tp:nomenclature><label>﻿</label><tp:taxon-name>
            <object-id xmlns:xlink="http://www.w3.org/1999/xlink" content-type="arpha" xlink:type="simple">77B9CB2B-847B-5F4F-B42B-C8E18EA42DF7</object-id>
            <tp:taxon-name-part taxon-name-part-type="genus" reg="Hoya">Hoya</tp:taxon-name-part>
            <tp:taxon-name-part taxon-name-part-type="species" reg="medusa">medusa</tp:taxon-name-part>
            <object-id xmlns:xlink="http://www.w3.org/1999/xlink" content-type="ipni" xlink:type="simple">urn:lsid:ipni.org:names:77315879-1</object-id>
          </tp:taxon-name><tp:taxon-authority>M.D.De Leon, Cabactulan, Cuerdo &amp; Rodda</tp:taxon-authority><tp:taxon-status xmlns:xlink="http://www.w3.org/1999/xlink" xlink:type="simple">sp. nov.</tp:taxon-status><xref ref-type="fig" rid="F1">Figs 1</xref><xref ref-type="fig" rid="F2">, 2</xref></tp:nomenclature><tp:treatment-sec sec-type="diagnosis" id="SECID0ECNAC"><title>Diagnosis.</title><p>Similar to <italic><tp:taxon-name><tp:taxon-name-part taxon-name-part-type="genus" reg="Hoya">Hoya</tp:taxon-name-part><tp:taxon-name-part taxon-name-part-type="species" reg="edeni">edeni</tp:taxon-name-part></tp:taxon-name></italic> King &amp; Hook.f. in its shrubby habit and caudate and curved inner corona lobe processes, distinct by the corona processes (wavy to serpentine in <italic><tp:taxon-name><tp:taxon-name-part taxon-name-part-type="genus" reg="Hoya">H.</tp:taxon-name-part><tp:taxon-name-part taxon-name-part-type="species" reg="medusa">medusa</tp:taxon-name-part></tp:taxon-name></italic><italic>versus</italic> linear and curved at the tip in <italic><tp:taxon-name><tp:taxon-name-part taxon-name-part-type="genus" reg="Hoya">H.</tp:taxon-name-part><tp:taxon-name-part taxon-name-part-type="species" reg="edeni">edeni</tp:taxon-name-part></tp:taxon-name></italic>), corolla shape (urceolate in <italic><tp:taxon-name><tp:taxon-name-part taxon-name-part-type="genus" reg="Hoya">H.</tp:taxon-name-part><tp:taxon-name-part taxon-name-part-type="species" reg="medusa">medusa</tp:taxon-name-part></tp:taxon-name></italic><italic>versus</italic> rotate with reflexed lobes in <italic><tp:taxon-name><tp:taxon-name-part taxon-name-part-type="genus" reg="Hoya">H.</tp:taxon-name-part><tp:taxon-name-part taxon-name-part-type="species" reg="edeni">edeni</tp:taxon-name-part></tp:taxon-name></italic>) and size (8.5–10 mm in <italic><tp:taxon-name><tp:taxon-name-part taxon-name-part-type="genus" reg="Hoya">H.</tp:taxon-name-part><tp:taxon-name-part taxon-name-part-type="species" reg="medusa">medusa</tp:taxon-name-part></tp:taxon-name></italic><italic>versus</italic> c. 20 mm in <italic><tp:taxon-name><tp:taxon-name-part taxon-name-part-type="genus" reg="Hoya">H.</tp:taxon-name-part><tp:taxon-name-part taxon-name-part-type="species" reg="edeni">edeni</tp:taxon-name-part></tp:taxon-name></italic>).</p></tp:treatment-sec><tp:treatment-sec sec-type="material" id="SECID0ECAAE"><title>Type.</title><p>Philippines. Luzon, Cagayan Province, Mt. Cetaceo 500 to 1,000 m, vouchered in cultivation, 07 Feb 2022, <italic>M.D. De Leon s.n.</italic> (holotype: PNH, sheet no. 258696).</p></tp:treatment-sec><tp:treatment-sec sec-type="description" id="SECID0EKAAE"><title>Description.</title><p><bold><italic>Plant</italic></bold> epiphytic pendent shrub, with white exudate in all vegetative parts. <bold><italic>Roots</italic></bold> basal, fibrous. <bold><italic>Stems</italic></bold> slender, terete, 1.5–7 mm in diam., green, sparsely puberulent when immature, turning lignified, brown and glabrescent when mature, <bold><italic>internodes</italic></bold> 2.8–6 cm long. <bold><italic>Leaves</italic></bold>: petiole stout, usually curved, canaliculate above, flattened towards lamina base, 3–7 mm long, 1.5–2.0 mm in diameter, dark green, sparsely pubescent turning glabrescent when old; blades coriaceous, stiff, flat to slightly curved, variable in shape, oblong, ovate, to elliptic-ovate, 55–90 mm long × 20–34 mm wide; base acute to obtuse, apex acute to acuminate, with a caudate tip, adaxially mid-green, abaxially light green; margins entire, occasionally slightly undulate; adaxially and abaxially sparsely pubescent to glabrescent in older leaves; venation pinnate-brochidodromous, with 4–8 lateral veins on each sides of mid vein, prominent (very pale green) on younger leaves and obscure on older leaves yet clearly visible on dried specimens; colleters one at each lamina base, conical, c. 0.20 mm long, grayish brown. <bold><italic>Inflorescence</italic></bold> extra-axillary, umbelliform, convex, with up to 11 flowers (occasionally up to 16 flowers in particularly strong cultivated specimens). <bold><italic>Peduncle</italic></bold> short stout or sometimes sessile, cylindrical, 1.0–3.0 mm long and 1.0–2.0 mm in diam., perennial, sparsely pubescent. <bold><italic>Pedicels</italic></bold> terete, outer pedicels slightly curved, otherwise straight, 8–10 mm long and 0.5–0.8 mm in diam., light green, lenticellate except the base of the calyx which is pubescent. <bold><italic>Calyx</italic></bold> lobes oblong, 1.8–2 mm long, c. 0.50 mm wide, reddish, abaxially strigose, adaxially glabrous, basal colleters 1 between each calyx lobes, oblong, c. 0.02 mm long × c. 0.02 mm wide. <bold><italic>Corolla</italic></bold> basally urceolate, with flat spreading lobes, white, corolla lobes spreading, 8.5 to 10 mm in diam. across the corolla lobes, corolla tube 2.0–3.0 mm long, 4–5 mm in diameter, lobes triangular ovate, 2.5–3.0 mm long, 2.5–3.5 mm wide, apex acute, slightly revolute, margins revolute, corolla lobes adaxially densely strigose, densely hirsute towards the rim and interior of the tube and the column, abaxially glabrous; <bold><italic>gynostegium</italic></bold> stipitate; <bold><italic>column</italic></bold> cylindrical, 0.50–0.70 mm high × c. 0.50 mm in diam.; <bold><italic>corona</italic></bold> staminal 4–5 mm high, c. 3 mm in diam.; <bold><italic>corona lobe</italic></bold> bulbous-obpyriform, c. 3.5 mm long × 0.5–0.7 mm wide, inner (apical) process caudate, upright, curved, wavy to serpentine, meeting at the center and overlapping, erect above the gynostegium, outer (basal) process obovate, with basal revolute margins, guide rail raised, laterally compressed, prominent at the base of the corona lobes c. 0.80 mm long and extending c. 0.20 mm laterally. <bold><italic>Pollinia</italic></bold> erect, elliptic-oblong, c. 0.50 mm long, c. 0.22 mm wide; <bold><italic>caudicle</italic></bold> obovoid, c. 0.10 mm diam; <bold><italic>corpusculum</italic></bold> oblong, c. 3.0 mm long by c. 1.0 mm wide; <bold><italic>ovary</italic></bold> ovoid, c. 1.5 mm long, each carpel c. 0.9 mm wise at the base, glabrous. <bold><italic>Fruit and seed</italic></bold> not seen. Flowers vespertine lasting up to 15 days in cultivation, drying of the inner corona processes begins on the second day causing brown to black discoloration, flowers slightly fragrant, fragrance floral, powdery scent or mild jasmine persistent throughout the day and night.</p><fig id="F1" position="float" orientation="portrait"><object-id xmlns:xlink="http://www.w3.org/1999/xlink" content-type="doi" xlink:type="simple">10.3897/phytokeys.222.98275.figure1</object-id><object-id xmlns:xlink="http://www.w3.org/1999/xlink" content-type="arpha" xlink:type="simple">3874616B-905F-552C-8693-72D96049405D</object-id><label>Figure 1.</label><caption><p><italic><tp:taxon-name><tp:taxon-name-part taxon-name-part-type="genus" reg="Hoya">Hoya</tp:taxon-name-part><tp:taxon-name-part taxon-name-part-type="species" reg="medusa">medusa</tp:taxon-name-part></tp:taxon-name></italic> photographed in cultivation <bold>A</bold> flower, top view <bold>B</bold> corolla, from underneath <bold>C</bold> flower, side view two corolla lobes removed <bold>D</bold> flower, side view <bold>E</bold> corona, top view <bold>F</bold> corona, from underneath <bold>G, H</bold> corona, side view <bold>I</bold> calyx and ovaries <bold>J</bold> pollinarium. (Photographs by R.D. Cuerdo).</p></caption><graphic xmlns:xlink="http://www.w3.org/1999/xlink" xlink:href="phytokeys-222-019_article-98275__-g001.jpg" position="float" orientation="portrait" xlink:type="simple" id="oo_827584.jpg"><uri content-type="original_file" xlink:type="simple">https://binary.pensoft.net/fig/827584</uri></graphic></fig></tp:treatment-sec><tp:treatment-sec sec-type="etymology" id="SECID0EVDAE"><title>Etymology.</title><p>The specific epithet refers to the serpentine processes of the inner corona reminiscent of the snake headdress of Medusa in Greek mythology.</p></tp:treatment-sec><tp:treatment-sec sec-type="distribution" id="SECID0E1DAE"><title>Distribution and ecology.</title><p><italic><tp:taxon-name><tp:taxon-name-part taxon-name-part-type="genus" reg="Hoya">Hoya</tp:taxon-name-part><tp:taxon-name-part taxon-name-part-type="species" reg="medusa">medusa</tp:taxon-name-part></tp:taxon-name></italic> was collected by local collectors in Luzon Island, Mt. Cetaceo and has been in cultivation, circulated by local plant nurseries and plant hobbyists. It was first collected in low montane forest at 500 to 1,000 m where it was growing as an epiphyte in disturbed primary broadly leaf and mossy forest in full sun to part shade.</p><fig id="F2" position="float" orientation="portrait"><object-id xmlns:xlink="http://www.w3.org/1999/xlink" content-type="doi" xlink:type="simple">10.3897/phytokeys.222.98275.figure2</object-id><object-id xmlns:xlink="http://www.w3.org/1999/xlink" content-type="arpha" xlink:type="simple">BD6F1ADB-0380-57A7-9FB2-3642C8B331D4</object-id><label>Figure 2.</label><caption><p><italic><tp:taxon-name><tp:taxon-name-part taxon-name-part-type="genus" reg="Hoya">Hoya</tp:taxon-name-part><tp:taxon-name-part taxon-name-part-type="species" reg="medusa">medusa</tp:taxon-name-part></tp:taxon-name></italic> flowering branch. (Photograph by M.D. De Leon).</p></caption><graphic xmlns:xlink="http://www.w3.org/1999/xlink" xlink:href="phytokeys-222-019_article-98275__-g002.jpg" position="float" orientation="portrait" xlink:type="simple" id="oo_827585.jpg"><uri content-type="original_file" xlink:type="simple">https://binary.pensoft.net/fig/827585</uri></graphic></fig></tp:treatment-sec><tp:treatment-sec sec-type="conservation status" id="SECID0EDFAE"><title>Conservation status.</title><p>The forested area where <italic><tp:taxon-name><tp:taxon-name-part taxon-name-part-type="genus" reg="Hoya">Hoya</tp:taxon-name-part><tp:taxon-name-part taxon-name-part-type="species" reg="medusa">medusa</tp:taxon-name-part></tp:taxon-name></italic> was collected is threatened by habitat destruction due to extensive harvesting of trees for local housing and wood-fuel use, destructive farming practices such as “<italic>kaingin</italic>” (slash and burn farming in Filipino), land conversion and illegal commercial logging. The type locality is a heavily logged forest. Parts of the deforested areas had been converted to agricultural land for crops such as corn, cassava, and vegetables. The western portion of the area is near a protected forested area and remains intact but it is endangered by rapid expansion of agricultural lands by the lowland settlements.</p><p><italic><tp:taxon-name><tp:taxon-name-part taxon-name-part-type="genus" reg="Hoya">Hoya</tp:taxon-name-part><tp:taxon-name-part taxon-name-part-type="species" reg="medusa">medusa</tp:taxon-name-part></tp:taxon-name></italic> is only known from a single collection and we do not have information on the extant population size; therefore, the conservation status is proposed as Data Deficient (DD, <xref ref-type="bibr" rid="B2">IUCN Standards and Petitions Committee (2022)</xref>) until more information is known about its area of occurrence.</p></tp:treatment-sec><tp:treatment-sec sec-type="notes" id="SECID0EHGAE"><title>Notes.</title><p><italic><tp:taxon-name><tp:taxon-name-part taxon-name-part-type="genus" reg="Hoya">Hoya</tp:taxon-name-part><tp:taxon-name-part taxon-name-part-type="species" reg="medusa">medusa</tp:taxon-name-part></tp:taxon-name></italic> displays an unusual combination of characters, in particular shrubby habit and corolla urceolate, with flat spreading lobes. This sets it apart from all other shrubby species of <italic><tp:taxon-name><tp:taxon-name-part taxon-name-part-type="genus" reg="Hoya">Hoya</tp:taxon-name-part></tp:taxon-name></italic>. In the diagnosis we compared it to <italic><tp:taxon-name><tp:taxon-name-part taxon-name-part-type="genus" reg="Hoya">Hoya</tp:taxon-name-part><tp:taxon-name-part taxon-name-part-type="species" reg="edeni">edeni</tp:taxon-name-part></tp:taxon-name></italic> because both species are shrubs and present somewhat similar inner corona lobe processes, yet they present very different corolla morphology. The only other species with a similar corolla shape (salverform, with tube narrowly campanulate) is <italic><tp:taxon-name><tp:taxon-name-part taxon-name-part-type="genus" reg="Hoya">Hoya</tp:taxon-name-part><tp:taxon-name-part taxon-name-part-type="species" reg="kachinensis">kachinensis</tp:taxon-name-part></tp:taxon-name></italic> Rodda &amp; K.Armstr. from Myanmar, which is a climber with oblanceolate, ca. 25 long leaves and therefore clearly distinct from <italic><tp:taxon-name><tp:taxon-name-part taxon-name-part-type="genus" reg="Hoya">H.</tp:taxon-name-part><tp:taxon-name-part taxon-name-part-type="species" reg="medusa">medusa</tp:taxon-name-part></tp:taxon-name></italic>. Other species that have a somewhat similar corolla shape are <italic><tp:taxon-name><tp:taxon-name-part taxon-name-part-type="genus" reg="Hoya">Hoya</tp:taxon-name-part><tp:taxon-name-part taxon-name-part-type="species" reg="telosmoides">telosmoides</tp:taxon-name-part></tp:taxon-name></italic> Omlor from Borneo, and <italic><tp:taxon-name><tp:taxon-name-part taxon-name-part-type="genus" reg="Hoya">H.</tp:taxon-name-part><tp:taxon-name-part taxon-name-part-type="species" reg="versteegii">versteegii</tp:taxon-name-part></tp:taxon-name></italic> Simonsson &amp; Rodda from New Guinea, which are both twining climbers. The only species with a tubular/urceolate corolla, somewhat spreading but much reduced corolla lobes as well as a shrubby habit is <italic><tp:taxon-name><tp:taxon-name-part taxon-name-part-type="genus" reg="Hoya">Hoya</tp:taxon-name-part><tp:taxon-name-part taxon-name-part-type="species" reg="manipurensis">manipurensis</tp:taxon-name-part></tp:taxon-name></italic> Deb from India, Myanmar, China and Thailand. <italic><tp:taxon-name><tp:taxon-name-part taxon-name-part-type="genus" reg="Hoya">Hoya</tp:taxon-name-part><tp:taxon-name-part taxon-name-part-type="species" reg="manipurensis">manipurensis</tp:taxon-name-part></tp:taxon-name></italic> has obcordate to triangular laminas and has corolla lobes much shorter than corolla tube, making it once again very easily separated from <italic><tp:taxon-name><tp:taxon-name-part taxon-name-part-type="genus" reg="Hoya">H.</tp:taxon-name-part><tp:taxon-name-part taxon-name-part-type="species" reg="medusa">medusa</tp:taxon-name-part></tp:taxon-name></italic>.</p><p>Among other species of <italic><tp:taxon-name><tp:taxon-name-part taxon-name-part-type="genus" reg="Hoya">Hoya</tp:taxon-name-part></tp:taxon-name></italic> occurring in the Philippines <italic><tp:taxon-name><tp:taxon-name-part taxon-name-part-type="genus" reg="Hoya">Hoya</tp:taxon-name-part><tp:taxon-name-part taxon-name-part-type="species" reg="medusa">medusa</tp:taxon-name-part></tp:taxon-name></italic> is somewhat similar to <italic><tp:taxon-name><tp:taxon-name-part taxon-name-part-type="genus" reg="Hoya">Hoya</tp:taxon-name-part><tp:taxon-name-part taxon-name-part-type="species" reg="linavergarae">linavergarae</tp:taxon-name-part></tp:taxon-name></italic> and <italic><tp:taxon-name><tp:taxon-name-part taxon-name-part-type="genus" reg="Hoya">Hoya</tp:taxon-name-part><tp:taxon-name-part taxon-name-part-type="species" reg="odorata">odorata</tp:taxon-name-part></tp:taxon-name></italic>. The leaf margins of <italic><tp:taxon-name><tp:taxon-name-part taxon-name-part-type="genus" reg="Hoya">H.</tp:taxon-name-part><tp:taxon-name-part taxon-name-part-type="species" reg="medusa">medusa</tp:taxon-name-part></tp:taxon-name></italic> are slightly undulate, whereas undulate in <italic><tp:taxon-name><tp:taxon-name-part taxon-name-part-type="genus" reg="Hoya">H.</tp:taxon-name-part><tp:taxon-name-part taxon-name-part-type="species" reg="linavergarae">linavergarae</tp:taxon-name-part></tp:taxon-name></italic>, and flat in <italic><tp:taxon-name><tp:taxon-name-part taxon-name-part-type="genus" reg="Hoya">H.</tp:taxon-name-part><tp:taxon-name-part taxon-name-part-type="species" reg="odorata">odorata</tp:taxon-name-part></tp:taxon-name></italic>. The flowers of <italic><tp:taxon-name><tp:taxon-name-part taxon-name-part-type="genus" reg="Hoya">H.</tp:taxon-name-part><tp:taxon-name-part taxon-name-part-type="species" reg="medusa">medusa</tp:taxon-name-part></tp:taxon-name></italic> are smaller (8.5 to 10 mm) and basally urceolate with spreading lobes, whereas <italic><tp:taxon-name><tp:taxon-name-part taxon-name-part-type="genus" reg="Hoya">H.</tp:taxon-name-part><tp:taxon-name-part taxon-name-part-type="species" reg="linavergarae">linavergarae</tp:taxon-name-part></tp:taxon-name></italic> and <italic><tp:taxon-name><tp:taxon-name-part taxon-name-part-type="genus" reg="Hoya">H.</tp:taxon-name-part><tp:taxon-name-part taxon-name-part-type="species" reg="odorata">odorata</tp:taxon-name-part></tp:taxon-name></italic> have larger flowers (15–23 mm and 13–18 mm respectively), and basally campanulate (<italic><tp:taxon-name><tp:taxon-name-part taxon-name-part-type="genus" reg="Hoya">H.</tp:taxon-name-part><tp:taxon-name-part taxon-name-part-type="species" reg="linavergarae">linavergarae</tp:taxon-name-part></tp:taxon-name></italic>), or rotate (<italic><tp:taxon-name><tp:taxon-name-part taxon-name-part-type="genus" reg="Hoya">H.</tp:taxon-name-part><tp:taxon-name-part taxon-name-part-type="species" reg="odorata">odorata</tp:taxon-name-part></tp:taxon-name></italic>) with inflexed corolla lobes. Further, the corolla of <italic><tp:taxon-name><tp:taxon-name-part taxon-name-part-type="genus" reg="Hoya">H.</tp:taxon-name-part><tp:taxon-name-part taxon-name-part-type="species" reg="medusa">medusa</tp:taxon-name-part></tp:taxon-name></italic> is densely hirsute inside, whereas puberulent in <italic><tp:taxon-name><tp:taxon-name-part taxon-name-part-type="genus" reg="Hoya">H.</tp:taxon-name-part><tp:taxon-name-part taxon-name-part-type="species" reg="linavergarae">linavergarae</tp:taxon-name-part></tp:taxon-name></italic> and <italic><tp:taxon-name><tp:taxon-name-part taxon-name-part-type="genus" reg="Hoya">H.</tp:taxon-name-part><tp:taxon-name-part taxon-name-part-type="species" reg="odorata">odorata</tp:taxon-name-part></tp:taxon-name></italic>. The inner corona processes of <italic><tp:taxon-name><tp:taxon-name-part taxon-name-part-type="genus" reg="Hoya">H.</tp:taxon-name-part><tp:taxon-name-part taxon-name-part-type="species" reg="medusa">medusa</tp:taxon-name-part></tp:taxon-name></italic> have a caudate, upright, curved, wavy to serpentine appendage, whereas the inner corona processes of <italic><tp:taxon-name><tp:taxon-name-part taxon-name-part-type="genus" reg="Hoya">H.</tp:taxon-name-part><tp:taxon-name-part taxon-name-part-type="species" reg="linavergarae">linavergarae</tp:taxon-name-part></tp:taxon-name></italic> and <italic><tp:taxon-name><tp:taxon-name-part taxon-name-part-type="genus" reg="Hoya">H.</tp:taxon-name-part><tp:taxon-name-part taxon-name-part-type="species" reg="odorata">odorata</tp:taxon-name-part></tp:taxon-name></italic> do not have an appendage.</p></tp:treatment-sec><ref-list><ref id="B2"><mixed-citation xmlns:xlink="http://www.w3.org/1999/xlink" xlink:type="simple">IUCN Standards and Petitions Committee (<year>2022</year>) Guidelines for Using the IUCN Red List Categories and Criteria. Version 15. Prepared by the Standards and Petitions Committee. <ext-link xlink:href="http://iucnredlist.org/resources/redlistguidelines" ext-link-type="uri" xlink:type="simple">http://iucnredlist.org/resources/redlistguidelines</ext-link></mixed-citation></ref></ref-list></tp:taxon-treatment>
